# Supplementary material for: Synthesis of Lithium Iron Phosphate Materials via an All-in-One Integrated Liquid Phase Method
Source: Molecules. 2026 Apr 25;31(9):1419. doi: 10.3390/molecules31091419 (PMC13165210; doi:10.3390/molecules31091419)
Supplement: Supplementary file 1 [file molecules-31-01419-s001.zip]

Archive with 1 entries (1 files):
- molecules-4254734-supplementary.pdf
